# Supplementary material for: Efficacy of Autologous Conditioned Serum on the Dorsal Root Ganglion in Patients with Chronic Radicular Pain: Prospective Randomized Placebo-Controlled Double Blind Clinical Trial (RADISAC Trial)
Source: J Clin Med. 2025 Nov 1;14(21):7771. doi: 10.3390/jcm14217771 (PMC12608376; doi:10.3390/jcm14217771)
Supplement: Supplementary file 1 [file jcm-14-07771-s001.zip]

Archive with 1 entries (1 files):
- jcm-3941511-supplementary.pdf
